# Supplementary material for: Influence of alcohol consumption and alcohol metabolism variants on breast cancer risk among Black women: results from the AMBER consortium
Source: Breast Cancer Res. 2023 Jun 12;25:66. doi: 10.1186/s13058-023-01660-1 (PMC10259046; doi:10.1186/s13058-023-01660-1)
Supplement: Supplementary file 1 — Additional file 1. Table S1: Characteristics of AMBER analytic sample participants by study and phase; Table S2. Significant main, interaction, and joint (2df) effects of SNP and alcohol intake on breast cancer hormone receptor subtypes in AMBER by phase; Table S3: Statistical significance thresholds by phase in AMBER. [file 13058_2023_1660_MOESM1_ESM.xlsx]

## Sheet: T2. Drinks wk invasive cases
	Cases		Controls		Basic model		Cases		Controls		Basic model
	N	%	N	%	OR	95% CI	N	%	N	%	OR	95% CI
Number of alcoholic drinks per week	All Invasive Breast Cancer
Never drinkers	1144	0.480067	2534	0.413917	1.1	0.96-1.26
<1-3	462	0.193873	1550	0.253185	Ref
4-6	103	0.0432228	326	0.0532506	0.97	0.75-1.25
7-13	87	0.0365086	201	0.0328324	1.22	0.91-1.63
14+	64	0.0268569	98	0.0160078	1.39	0.98-1.97
Past drinkers	523	0.219471	1413	0.230807	1.13	0.97-1.31
Number of alcoholic drinks per week	ER+						ER-
Never drinkers	691	0.495341	2534	0.413917	1.14	0.96-1.35	351	0.435484	2534	0.413917	1.03	0.84-1.27
<1-3	253	0.181362	1550	0.253185	Ref		171	0.212159	1550	0.253185	Ref
4-6	60	0.0430108	326	0.0532506	1.01	0.74-1.39	40	0.0496278	326	0.0532506	1.08	0.74-1.59
7-13	42	0.0301075	201	0.0328324	1.09	0.76-1.59	40	0.0496278	201	0.0328324	1.64	1.10-2.44
14+	38	0.0272401	98	0.0160078	1.59	1.05-2.41	24	0.0297767	98	0.0160078	1.45	0.88-2.40
Past drinkers	311	0.222939	1413	0.230807	1.15	0.95-1.40	180	0.223325	1413	0.230807	1.18	0.94-1.50
Number of alcoholic drinks per week	PR+						PR-
Never drinkers	573	0.494819	2534	0.413917	1.15	0.95-1.38	456	0.446184	2534	0.413917	1.03	0.85-1.24
<1-3	206	0.14767	1550	0.253185	Ref		218	0.213307	1550	0.253185	Ref
4-6	50	0.0358423	326	0.0532506	1.03	0.73-1.45	50	0.0489237	326	0.0532506	1.07	0.76-1.50
7-13	35	0.0250896	201	0.0328324	1.11	0.74-1.66	47	0.0459883	201	0.0328324	1.53	1.06-2.20
14+	30	0.0215054	98	0.0160078	1.5	0.95-2.36	30	0.0293542	98	0.0160078	1.47	0.93-2.32
Past drinkers	264	0.189247	1413	0.230807	1.21	0.98-1.48	221	0.216243	1413	0.230807	1.1	0.89-1.36
Number of alcoholic drinks per week	HER2+						HER2-
Never drinkers	190	0.490956	2534	0.413917	1.2	0.89-1.60	714	0.47191	2534	0.413917	1.01	0.86-1.19
<1-3	73	0.18863	1550	0.253185	Ref		294	0.194316	1550	0.253185	Ref
4-6	16	0.0413437	326	0.0532506	0.99	0.57-1.73	69	0.0456048	326	0.0532506	1.01	0.75-1.37
7-13	17	0.0439276	201	0.0328324	1.58	0.91-2.76	54	0.0356907	201	0.0328324	1.21	0.86-1.71
14+	8	0.0206718	98	0.0160078	1.24	0.58-2.68	41	0.0270985	98	0.0160078	1.36	0.91-2.06
Past drinkers	83	0.21447	1413	0.230807	1.17	0.84-1.62	341	0.22538	1413	0.230807	1.13	0.94-1.36
Number of alcoholic drinks per week	non triple negative						triple negative
Never drinkers	969	0.490881	2534	0.413917	1.1	0.95-1.27	200	0.421941	2534	0.413917	0.95	0.73-1.23
<1-3	364	0.184397	1550	0.253185	Ref		106	0.223629	1550	0.253185	Ref
4-6	97	0.0491388	326	0.0532506	1.12	0.86-1.46	22	0.0464135	326	0.0532506	0.99	0.61-1.63
7-13	68	0.0344478	201	0.0328324	1.18	0.86-1.60	23	0.0485232	201	0.0328324	1.6	0.97-2.64
14+	52	0.0263425	98	0.0160078	1.49	1.03-2.17	12	0.0253165	98	0.0160078	1.17	0.61-2.26
Past drinkers	424	0.214792	1413	0.230807	1.09	0.92-1.28	111	0.234177	1413	0.230807	1.19	0.89-1.59

## Sheet: T3. Sig results by phase
						Phase 1 Results																								Phase 2 Results
Breast Cancer Subtype	CHROM	POS	rsid	REF	ALT	ALT AF	Total N	ALT AF CASE	N CASE	log (OR)	SE_G	OR snp	95% CI		Psnp	log (OR)_moddrink_cat	SE_moddrink_cat	OR alcohol	95% CI		log (OR)_G:moddrink_cat	SE_inter	ORint	95% CI		Pint	Pjoint	Info	effN	ALT AF	Total N	ALT AF CASE	N CASE	log (OR)	SE_G	OR snp	95% CI		Psnp	log (OR)_moddrink_cat	SE_moddrink_cat	OR alcohol	95% CI		log (OR)_G:moddrink_cat	SE_inter	ORint	95% CI
HER2+	4	99583513	rs12512460	C	T	0.243683	1336	0.240634	86	0.106211	0.292426	1.11206	0.626916	1.97263	0.71645	0.594576	0.401967	1.81226	0.824253	3.98458	-0.415027	0.644265	0.660322	0.186787	2.33435	0.519454	0.810106	0.589	18.5119	0.278361	952	0.388889	27	1.70366	0.425551	5.49402	2.38591	12.651	6.24327e-05	1.73055	0.839748	5.64377	1.08833	29.267	-4.33061	1.77574	0.0131596	0.00040523	0.427349
Invasive cases	4	99973880	rs79857726	G	T	0.0307576	1842	0.0342703	592	0.192932	0.279946	1.2128	0.700638	2.09935	0.490714	0.296387	0.148038	1.34499	1.00625	1.79776	-0.156919	0.541081	0.854773	0.295988	2.46847	0.771809	0.786289	0.796	31.1916	0.0378303	1043	0.0546822	118	0.0113199	0.506192	1.01138	0.375005	2.72769	0.982159	-0.707792	0.388577	0.492731	0.230063	1.05529	3.76682	0.9793	43.2425	6.34328	294.787
HER2-	4	99973880	rs79857726	G	T	0.0291656	1609	0.029415	359	-0.0487318	0.351481	0.952437	0.478244	1.8968	0.889729	0.344109	0.17341	1.41073	1.00423	1.98178	-0.145243	0.659194	0.864812	0.237577	3.14803	0.825611	0.932447	0.796	16.317	0.0381897	1007	0.0664939	82	0.194288	0.58607	1.21445	0.385039	3.83047	0.740259	-0.806624	0.448559	0.446362	0.185296	1.07525	4.2413	1.05338	69.4982	8.81691	547.811
PR+	4	100571747	rs72908746	A	G	0.0553565	1505	0.0599431	255	0.046621	0.271156	1.04772	0.615793	1.78262	0.863489	0.195708	0.20705	1.21617	0.810494	1.8249	0.598703	0.600504	1.81976	0.560859	5.90436	0.318764	0.477435	0.839	24.1116	0.0492568	989	0.0948828	64	1.76227	0.424306	5.82563	2.5361	13.382	3.27729e-05	0.0503923	0.435217	1.05168	0.448147	2.46803	-4.25821	3.07979	0.0141476	3.38155e-05	5.91901
HER2-	4	100576651	rs6858700	G	A	0.132574	1609	0.141596	359	0.19764	0.180135	1.21852	0.856053	1.73447	0.272562	0.362801	0.19796	1.43735	0.975114	2.1187	-0.101312	0.437442	0.903651	0.383391	2.1299	0.816848	0.533123	0.694	60.5657	0.110504	1007	0.158402	82	1.27625	0.323924	3.58318	1.89906	6.76082	8.14915e-05	0.13315	0.447927	1.14242	0.474835	2.74859	-1.44024	0.925857	0.23687	0.0385838	1.45417
NontripleNeg	10	135148041	rs183933555	T	C	0.0117548	1619	0.0206775	369	1.59867	0.449774	4.94647	2.04852	11.944	0.000378853	0.368461	0.166289	1.44551	1.04345	2.00248	-3.09632	1.36219	0.0452154	0.00313163	0.652833	0.0230231	0.000926098	0.868	12.9718	0.00774902	1018	0.00756989	93	NA	NA	NA	NA	NA	NA	NA	NA	NA	NA	NA	NA	NA	NA	NA	NA
PR+	10	135169445	rs74164155	G	A	0.0311555	1505	0.0476078	255	1.16498	0.315153	3.20584	1.72854	5.94574	0.000218564	0.476529	0.196407	1.61047	1.0959	2.36667	-3.36009	1.24744	0.034732	0.00301223	0.400471	0.00706864	0.000210238	0.873	20.1873	0.022	989	0.016	64	NA	NA	NA	NA	NA	NA	NA	NA	NA	NA	NA	NA	NA	NA	NA	NA
ER-	10	135355763	rs79865122	C	G	0.0397325	1499	0.0658253	249	1.54393	0.315506	4.68297	2.52323	8.69132	9.90531e-07	0.668666	0.201054	1.95163	1.316	2.89426	-2.77134	1.25015	0.0625782	0.00539846	0.725398	0.0266371	3.74413e-06	0.596	18.2514	0.0376386	949	0.0385417	24	-1.18646	1.57523	0.3053	0.0139273	6.69249	0.451331	0.513423	0.628301	1.671	0.487704	5.72529	-1.05471	5.03389	0.348292	1.80721e-05	6712.41
PR-	10	135355763	rs79865122	C	G	0.0395711	1547	0.0607677	297	1.29802	0.30326	3.66204	2.02108	6.63535	1.8671e-05	0.537989	0.188474	1.71256	1.18362	2.47787	-1.66725	0.911492	0.188765	0.0316259	1.12667	0.0673775	9.51912e-05	0.596	20.2059	0.0367863	971	0.0201196	46	-2.25912	1.74197	0.104442	0.00343625	3.17445	0.194673	-0.205908	0.548937	0.813908	0.277531	2.38693	-0.576426	5.60494	0.561903	9.52014e-06	33165
TripleNeg	10	135355763	rs79865122	C	G	0.037879	1392	0.0673169	142	1.48286	0.38446	4.40551	2.07366	9.35955	0.000114793	0.643579	0.254943	1.90328	1.15476	3.137	-2.3104	1.43278	0.0992213	0.00598405	1.64518	0.106847	0.000487229	0.596	10.6273	0.0379198	941	0.0555312	16	NA	NA	NA	NA	NA	NA	NA	NA	NA	NA	NA	NA	NA	NA	NA	NA
TripleNeg	12	111705893	rs3858704	A	G	0.72609	1392	0.748275	142	0.551778	0.231219	1.73634	1.10361	2.73182	0.0170149	3.08451	0.695607	21.8568	5.59081	85.4477	-1.83667	0.468925	0.159347	0.0635606	0.399486	8.9744e-05	0.000417545	0.652	34.8782	NA	NA	NA	NA	NA	NA	NA	NA	NA	NA	NA	NA	NA	NA	NA	NA	NA	NA	NA	NA
significance threshold	Phase 1 threshold	Phase 2 threshold
chr 4	6.79e-05	0.000132
chr 9	7.73e-05	0.000196
chr 10	0.000406	0.000196
chr 12	9.94e-05	0.00024
[truncated: 25 more columns]

## Sheet: T1. Cancer subtype alcohol
Table 1. Associations between alcohol consumption and breast cancer subtypes
	Cases		Controls		Model 1*		Cases		Controls		Model 2^		Cases		Controls		Model 1*		Cases		Controls		Model 2^
	N	%	N	%	OR	95% CI	N	%	N	%	OR	95% CI	N	%	N	%	OR	95% CI	N	%	N	%	OR	95% CI
Moderate vs. >moderate drinker	All Invasive Breast Cancer
<7 drinks/wk	565	0.79021	1876	0.862925			505	0.787832	1690	0.862685
≥7 drinks/wk	150	0.20979	298	0.137075	1.27	1.01-1.61	136	0.212168	269	0.137315	1.3	1.00-1.68
Moderate vs. >moderate drinker	ER+												ER-
<7 drinks/wk	313	0.796438	1876	0.862925			289	0.789617	1690	0.862685			211	0.767273	1876	0.862925			183	0.775424	1690	0.862685
≥7 drinks/wk	80	0.203562	298	0.137075	1.25	0.93-1.67	77	0.210383	269	0.137315	1.33	0.98-1.82	64	0.232727	298	0.137075	1.57	1.13-2.19	53	0.224576	269	0.137315	1.48	1.01-2.14
Moderate vs. >moderate drinker	PR+												PR-
<7 drinks/wk	256	0.797508	1876	0.862925			235	0.793919	1690	0.862685			268	0.776812	1876	0.862925			237	0.779605	1690	0.862685
≥7 drinks/wk	65	0.202492	298	0.137075	1.23	0.90-1.68	61	0.206081	269	0.137315	1.25	0.89-1.76	77	0.223188	298	0.137075	1.49	1.10-2.01	67	0.220395	269	0.137315	1.5	1.07-2.10
Moderate vs. >moderate drinker	HER2+												HER2-
<7 drinks/wk	89	0.780702	1876	0.862925			79	0.782178	1690	0.862685			363	0.792576	1876	0.862925			327	0.789855	1690	0.862685
≥7 drinks/wk	25	0.219298	298	0.137075	1.48	0.92-2.38	22	0.217822	269	0.137315	1.57	0.92-2.68	95	0.207424	298	0.137075	1.26	0.95-1.66	87	0.210145	269	0.137315	1.32	0.97-1.79
Moderate vs. >moderate drinker	non triple negative												triple negative
<7 drinks/wk	366	0.787097	1876	0.862925			336	0.786885	1690	0.862685			128	0.785276	1876	0.862925			108	0.776978	1690	0.862685
≥7 drinks/wk	99	0.212903	298	0.137075	1.31	1.00-1.72	91	0.213115	269	0.137315	1.34	1.00-1.80	35	0.214724	298	0.137075	1.46	0.96-2.22	31	0.223022	269	0.137315	1.49	0.93-2.40
*Model 1 adjusted for age (10 year categories) and study
^Model 2 adjusted for Model 1 covariates + education, age at menarche, BMI, parity, smoking status, menopause, and duration of oral contraceptive use

## Sheet: T2. Stratified results
Table 2. Summary of association results for loci with locus-wide significance for interaction
Hormone receptor status	CHR	POS	rsid	Nearest Gene	Alleles		EAF	≥ 7 drinks/week				< 7 drinks/week				Main and interaction effects
					Effect	Other		OR snp	95%CI		Psnp	OR snp	95%CI		Psnp	Total N	EffN cases	OR snp	95% CI		Psnp	OR int	95% CI		Pint	Pjoint
ER-	10	135355763	rs79865122	CYP2E1	C	G	0.9689	3.92239	0.282242	54.5104	0.3088	0.241787	0.133014	0.439509	3.22e-06	1499	18.25	0.214	0.115	0.396	9.91e-07	15.9794	1.37838	185.247	0.02664	3.74e-06
PR-							0.9664	1.76544	0.28676	10.8689	0.5399	0.310833	0.174519	0.553618	7.24e-05	1547	20.2059	0.273	0.151	0.495	1.87e-05	5.29784	0.887595	31.6216	0.06738	9.52e-05
TripleNeg	12	111705893	rs3858704	ALDH2	A	G	0.2713	4.40835	1.78979	10.858	0.001258	0.568246	0.364461	0.885977	0.01264	1392	34.8782	0.575912	0.366062	0.906062	0.01701	6.27579	2.50342	15.7327	8.974e-05	0.0004175

## Sheet: T3. Lookups of known variants
T3. Lookups of known alcohol risk variant (or proxies from 1000 Genomes Phase 3 AFR populations) associations with invasive breast cancer in the AMBER cohort.
Gene Region	Known Variant	Proxy*	Chr	Pos (GRCh37)	R2	D'	Effect Allele	Other Allele	OR snp	95% CI		P-value	Direction	HetISq	HetPVal	Total N	EffN case	Reference PMID
ADH	rs1159918	--	4	100243009	1	1	A	C	1.16964	0.970931	10.8863	0.09917	++	0	0.7703	2885	257.965	30052783
	rs1662033	--	4	100258381	1	1	T	G	0.875991	0.68928	6.29176	0.2791	-+	52.5	0.1466	2885	150.969	30052783
	rs1693439	--	4	100245489	1	1	A	G	1.02737	0.672501	9.29839	0.9007	+?	0	1	1842	42.466	30052783
	rs2075633	--	4	100238998	1	1	T	C	1.37369	1.06033	16.853	0.01622	++	0	0.5804	2885	132.074	30052783
	rs283415	--	4	100270607	1	1	T	C	0.93258	0.747453	6.96402	0.5364	-?	0	1	1842	175.239	30052783
	rs3114046	--	4	100257432	1	1	T	C	1.02204	0.669013	9.20178	0.9198	+?	0	1	1842	42.3946	30052783
	rs3811802	--	4	100244221	1	1	A	G	0.950564	0.800441	7.03435	0.5634	-+	67.4	0.07974	2885	280.924	30052783
	rs4147536	--	4	100239112	1	1	A	C	1.11762	0.940376	9.76332	0.2067	++	0	0.5799	2885	291.478	30052783
	rs4147542	--	4	100268553	1	1	T	C	0.891277	0.746703	6.27895	0.2024	--	0	0.5986	2885	287.702	30052783
	rs4699741	--	4	100278697	1	1	T	C	0.70815	0.470225	4.93757	0.09861	--	63.4	0.09843	2885	53.9577	30052783
	rs9307239	--	4	100246937	1	1	T	C	1.01532	0.847958	8.01985	0.8686	++	0	0.9243	2885	276.911	30052783
	rs2066702	--	4	100229017	1	1	G	A										26036284
	rs2066702	rs150627184	4	100163386	0.9756	0.995	CT	C	1.49406	0.867444	24.6744	0.1478	?+	0	1	1043	31.1569	30482948
	rs1229984	no proxies	4	100239319	1	1	G	A										12189594, 22331481
	rs698	--	4	100260789	1	1	C	T										30052783, 10530606
	rs698	rs13125415	4	100270452	0.8342	1	A	G	1.43821	0.879533	21.5375	0.1476	?+	0	0	1043	38.2924	22652248
ALDH1	rs168351		9	75517311	1	1	A	G	0.925797	0.61995	7.53202	0.7064	-?	0	1	1842	53.5878	29190005
	rs1888202		9	75519251	1	1	C	G	1.13304	0.904562	10.3362	0.277	+?	0	1	1842	162.232	29190005
	rs348463		9	75547612	1	1	T	C	0.971222	0.621701	8.42493	0.8977	?-	0	1	1043	45.2331	29190005
	rs1424482		9	75563557	1	1	T	C	0.970834	0.640747	8.28821	0.889	?-	0	1	1043	55.678	29190005
	rs722921		9	75544299	1	1	A	T	0.976188	0.804801	7.47698	0.8067	-+	0	0.5649	2885	233.573	29190005
	rs63319		9	75524784	1	1	T	G	1.05982	0.678681	10.0207	0.7984	?+	0	1	1043	52.5551	29190005
	rs7027604		9	75554952	1	1	A	C	1.15523	0.717642	12.2699	0.5525	?+	0	1	1043	43.7458	29190005
	rs348481		9	75514436	1	1	C	T	0.981179	0.635131	8.54214	0.9317	?-	0	1	1043	47.9788	29190005
	rs348461		9	75545070	1	1	A	T	0.941482	0.792639	6.91093	0.4924	-+	0	0.6475	2885	290.753	29190005
CYP2E1	rs2031920	--	10	135339845	1	1	C	T	0.989753	0.382324	11.3047	0.9831	-?	0	1	1842	9.80683	28074086, 12563175
	rs3813867	--	10	135339605	1	1	G	C	1.01867	0.673904	9.09202	0.9301	-+	22.4	0.2563	2885	55.4661	28074086
	rs6413432	--	10	135348544	1	1	T	A	1.23343	0.850264	13.5627	0.2691	++	0	0.7523	2885	63.7244	28074086
ALDH2	rs671	no proxies	12	112241766	1	1	G	A										32300124
*Proxy for known variant with the lowest p-value in our invasive cases meta-analysis genetic main effects results.

## Sheet: ST1. Exposure chars analytic
Supplementary Table 1. Characteristics of AMBER analytic sample participants by study and phase*
	CBCS				WCHS												BWHS												Total
	Phase 1 Cases		Phase 1 Controls		Phase 1 Cases		Phase 1 Controls		Phase 2 Cases		Phase 2 Controls		Cases		Controls		Phase 1 Cases		Phase 1 Controls		Phase 2 Cases		Phase 2 Controls		Cases		Controls		Cases		Controls		Participants
Alcohol Consumption	N	%	N	%	N	%	N	%					N	%	N	%	N	%	N	%	N	%	N	%	N	%	N	%	N	%	N	%
< 7 drinks/wk	173	0.711934	212	0.8583	77	0.712963	112	0.751678	37	0.770833	27	0.6	114	0.730769	139	0.716495	220	0.894309	746	0.873536	58	0.828571	779	0.886234	278	0.879747	1525	0.879977	565	0.79021	1876	0.862925	2441
≥7 drinks/wk	70	0.288066	35	0.1417	31	0.287037	37	0.248322	11	0.229167	18	0.4	42	0.269231	55	0.283505	26	0.105691	108	0.126464	12	0.171429	100	0.113766	38	0.120253	208	0.120023	150	0.20979	298	0.137075	448
Total	243		247		108		149		48		45		156		194		246		854		70		879		316		1733		715		2174		2889
Smoking status
never smoker	97	0.399177	117	0.473684	40	0.37037	53	0.355705	24	0.5	19	0.422222	64	0.410256	72	0.371134	115	0.46748	409	0.478923	34	0.485714	514	0.584755	149	0.471519	923	0.532602	310	0.433566	1112	0.5115	1422
current smoker	92	0.378601	75	0.303644	30	0.277778	49	0.328859	13	0.270833	18	0.4	43	0.275641	67	0.345361	44	0.178862	141	0.165105	5	0.0714286	122	0.138794	49	0.155063	263	0.15176	184	0.257343	405	0.186293	589
former smoker	54	0.222222	55	0.222672	38	0.351852	47	0.315436	11	0.229167	8	0.177778	49	0.314103	55	0.283505	87	0.353659	304	0.355972	31	0.442857	243	0.276451	118	0.373418	547	0.315638	221	0.309091	657	0.302208	878
Total	243		247		108		149		48		45		156		194		246		854		70		879		316		1733		715		2174		2889
Oral contraceptive use
Never, <1 year	106	0.436214	104	0.421053	38	0.351852	65	0.436242	18	0.382979	21	0.466667	56	0.36129	86	0.443299	93	0.378049	339	0.396956	24	0.342857	290	0.32992	117	0.370253	629	0.362954	279	0.390756	819	0.376725	1098
1-9 years	95	0.390947	106	0.42915	47	0.435185	47	0.315436	16	0.340426	19	0.422222	63	0.406452	66	0.340206	100	0.406504	373	0.436768	27	0.385714	401	0.4562	127	0.401899	774	0.446624	285	0.39916	946	0.435143	1231
10+ years	42	0.17284	37	0.149798	23	0.212963	37	0.248322	13	0.276596	5	0.111111	36	0.232258	42	0.216495	53	0.215447	142	0.166276	19	0.271429	188	0.213879	72	0.227848	330	0.190421	150	0.210084	409	0.188132	559
Total	243		247		108		149		47		45		155		194		246		854		70		879		316		1733		714		2174		2888
Menopausal status
pre-	110	0.518868	130	0.590909	59	0.556604	69	0.482517	25	0.555556	23	0.534884	84	0.556291	92	0.494624	96	0.430493	348	0.442748	24	0.387097	489	0.605948	120	0.421053	837	0.525424	314	0.484568	1059	0.529765	1373
post-	102	0.481132	90	0.409091	47	0.443396	74	0.517483	20	0.444444	20	0.465116	67	0.443709	94	0.505376	127	0.569507	438	0.557252	38	0.612903	318	0.394052	165	0.578947	756	0.474576	334	0.515432	940	0.470235	1274
Total	212		220		106		143		45		43		151		186		223		786		62		807		285		1593		648		1999		2647
Parity
Nulliparous	43	0.176955	31	0.125506	20	0.185185	22	0.147651	10	0.208333	10	0.222222	30	0.192308	32	0.164948	59	0.239837	196	0.230317	14	0.2	250	0.285388	73	0.231013	446	0.258251	146	0.204196	509	0.234779	655
1	49	0.201646	39	0.157895	31	0.287037	38	0.255034	18	0.375	8	0.177778	49	0.314103	46	0.237113	68	0.276423	229	0.269095	27	0.385714	234	0.267123	95	0.300633	463	0.268095	193	0.26993	548	0.252768	741
2-3	96	0.395062	121	0.489879	42	0.388889	69	0.463087	18	0.375	16	0.355556	60	0.384615	85	0.438144	101	0.410569	332	0.390129	25	0.357143	330	0.376712	126	0.398734	662	0.383324	282	0.394406	868	0.400369	1150
≥4	55	0.226337	56	0.226721	15	0.138889	20	0.134228	2	0.0416667	11	0.244444	17	0.108974	31	0.159794	18	0.0731707	94	0.110458	4	0.0571429	62	0.0707763	22	0.0696203	156	0.0903301	94	0.131469	243	0.112085	337
Total	243		247		108		149		48		45		156		194		246		851		70		876		316		1727		715		2168		2883
Education
<12 years	59	0.242798	50	0.202429	13	0.12037	20	0.134228	5	0.104167	6	0.133333	18	0.115385	26	0.134021	2	0.00813008	48	0.056338	0	0	9	0.0102389	2	0.00632911	57	0.0329289	79	0.11049	133	0.0612339	212
12 years	71	0.292181	76	0.307692	33	0.305556	47	0.315436	21	0.4375	12	0.266667	54	0.346154	59	0.304124	33	0.134146	151	0.17723	4	0.0571429	90	0.102389	37	0.117089	241	0.139226	162	0.226573	376	0.173112	538
13-15 years	67	0.27572	60	0.242915	29	0.268519	42	0.281879	10	0.208333	11	0.244444	39	0.25	53	0.273196	77	0.313008	247	0.289906	12	0.171429	269	0.30603	89	0.281646	516	0.298094	195	0.272727	629	0.289595	824
16 years	32	0.131687	41	0.165992	25	0.231481	23	0.154362	4	0.0833333	9	0.2	29	0.185897	32	0.164948	53	0.215447	168	0.197183	18	0.257143	226	0.25711	71	0.224684	394	0.227614	132	0.184615	467	0.215009	599
>16 years	14	0.0576132	20	0.0809717	8	0.0740741	17	0.114094	8	0.166667	7	0.155556	16	0.102564	24	0.123711	81	0.329268	238	0.279343	36	0.514286	285	0.324232	117	0.370253	523	0.302137	147	0.205594	567	0.26105	714
Total	243		247		108		149		48		45		156		194		246		852		70		879		316		1731		715		2172		2887
Age at Menarche
<11 years	25	0.103306	25	0.101215	14	0.12963	20	0.134228	6	0.125	10	0.222222	20	0.128205	30	0.154639	26	0.105691	88	0.103408	7	0.1	105	0.120413	33	0.10443	193	0.112014	78	0.109244	248	0.114603	326
11-12 years	102	0.421488	96	0.388664	47	0.435185	55	0.369128	21	0.4375	17	0.377778	68	0.435897	72	0.371134	106	0.430894	379	0.445358	29	0.414286	381	0.436927	135	0.427215	760	0.441091	305	0.427171	928	0.428835	1233
13-14 years	82	0.338843	88	0.356275	38	0.351852	56	0.375839	17	0.354167	12	0.266667	55	0.352564	68	0.350515	92	0.373984	300	0.352526	22	0.314286	306	0.350917	114	0.360759	606	0.351712	251	0.351541	762	0.352126	1013
15-16 years	25	0.103306	31	0.125506	8	0.0740741	13	0.0872483	4	0.0833333	5	0.111111	12	0.0769231	18	0.0927835	19	0.0772358	72	0.0846063	9	0.128571	70	0.0802752	28	0.0886076	142	0.0824144	65	0.0910364	191	0.0882625	256
≥17 years	8	0.0330579	7	0.0283401	1	0.00925926	5	0.033557	0	0	1	0.0222222	1	0.00641026	6	0.0309278	3	0.0121951	12	0.0141011	3	0.0428571	10	0.0114679	6	0.0189873	22	0.0127684	15	0.0210084	35	0.0161738	50
Total	242		247		108		149		48		45		156		194		246		851		70		872		316		1723		714		2164		2878
BMI
<18.5	3	0.012605	4	0.0166667	0	0	1	0.00680272	0	0	0	0	0	0.00813008	1	0.0052356	2	0.00813008	3	0.0035545	0	0	5	0.00572082	2	0.00632911	8	0.00465658	5	0.00706215	13	0.00604933	18
18.5-24.9	45	0.189076	56	0.233333	21	0.196262	32	0.217687	7	0.148936	10	0.227273	28	0.239837	42	0.219895	59	0.239837	190	0.225118	18	0.257143	193	0.220824	77	0.243671	383	0.222934	150	0.211864	481	0.223825	631
25.0-29.9	72	0.302521	84	0.35	27	0.252336	41	0.278912	19	0.404255	9	0.204545	46	0.353659	50	0.26178	87	0.353659	275	0.325829	26	0.371429	275	0.314645	113	0.357595	550	0.32014	231	0.326271	684	0.318288	915
30.0-34.9	66	0.277311	47	0.195833	36	0.336449	38	0.258503	7	0.148936	15	0.340909	43	0.235772	53	0.277487	58	0.235772	212	0.251185	11	0.157143	208	0.237986	69	0.218354	420	0.24447	178	0.251412	520	0.241973	698
35-39.9	26	0.109244	25	0.104167	10	0.0934579	14	0.0952381	9	0.191489	6	0.136364	19	0.0934959	20	0.104712	23	0.0934959	91	0.10782	10	0.142857	106	0.121281	33	0.10443	197	0.114668	78	0.110169	242	0.112611	320
≥40	26	0.109244	24	0.1	13	0.121495	21	0.142857	5	0.106383	4	0.0909091	18	0.0691057	25	0.13089	17	0.0691057	73	0.0864929	5	0.0714286	87	0.0995423	22	0.0696203	160	0.0931315	66	0.0932203	209	0.0972545	275
Total	238		240		107		147		47		44		246		191		246		844		70		874		316		1718		708		2149		2857
Age
<40	57	0.234568	48	0.194332	19	0.175926	26	0.174497	8	0.166667	8	0.177778	27	0.173077	34	0.175258	14	0.0569106	85	0.0995316	1	0.0142857	106	0.120592	15	0.0474684	191	0.110214	99	0.138462	273	0.125575	372
40-49	99	0.407407	112	0.453441	31	0.287037	45	0.302013	13	0.270833	15	0.333333	44	0.282051	60	0.309278	69	0.280488	258	0.302108	21	0.3	347	0.394767	90	0.28481	605	0.349106	233	0.325874	777	0.357406	1010
50-59	41	0.168724	44	0.178138	40	0.37037	58	0.389262	16	0.333333	12	0.266667	56	0.358974	70	0.360825	85	0.345528	288	0.337237	21	0.3	255	0.290102	106	0.335443	543	0.313329	203	0.283916	657	0.302208	860
60-69	37	0.152263	35	0.1417	12	0.111111	18	0.120805	8	0.166667	8	0.177778	20	0.128205	26	0.134021	53	0.215447	163	0.190867	18	0.257143	126	0.143345	71	0.224684	289	0.166763	128	0.179021	350	0.160994	478
≥70	9	0.037037	8	0.0323887	6	0.0555556	2	0.0134228	3	0.0625	2	0.0444444	9	0.0576923	4	0.0206186	25	0.101626	60	0.0702576	9	0.128571	45	0.0511945	34	0.107595	105	0.0605886	52	0.0727273	117	0.0538178	169
Total	243		247		108		149		48		45		156		194		246		854		70		879		316		1733		715		2174		2889
*Analytic sample limited to current drinkers with invasive breast cancer

## Sheet: ST2.GxE results by phase
Table 2. Significant main, interaction, and joint (2df) effects of SNP and alcohol intake on breast cancer hormone receptor subtypes in AMBER by phase.
Hormone receptor status	CHR	POS	rsid	Nearest Gene	Alleles		Phase 1 Results																	Phase 2 Results																	Meta-analysis results
					Effect	Other	EAF	Total N	EAF Case	N CASE	OR snp	95% CI		Psnp	OR alcohol	95% CI		ORint	95% CI		Pint	Pjoint	EffN cases	EAF	Total N	EAF Case	N CASE	OR snp	95% CI		Psnp	OR alcohol	95% CI		ORint	95% CI		Pint	Pjoint	EffN cases	Total N	HetISq	HetPval	EffN cases	OR snp	95% CI		Psnp	OR int
HER2+	4	99583513	rs12512460	ADH	T	C	0.243683	1336	0.240634	86	1.11206	0.626916	1.97263	0.71645	1.81226	0.824253	3.98458	0.660322	0.186787	2.33435	0.519454	0.810106	18.5119	0.278361	952	0.388889	27	5.49402	2.38591	12.651	6.24327e-05	5.64377	1.08833	29.267	0.0131596	0.00040523	0.427349	0.0147377	0.000156097	12.8333	2288	89.6	0.001976	31.3453	1.85633	1.15747	2.97713	0.01027	0.418742
Invasive cases	4	99973880	rs79857726		T	G	0.0307576	1842	0.0342703	592	1.2128	0.700638	2.09935	0.490714	1.34499	1.00625	1.79776	0.854773	0.295988	2.46847	0.771809	0.786289	31.1916	0.0378303	1042	0.0546822	118	1.01138	0.375005	2.72769	0.982159	0.492731	0.230063	1.05529	43.2425	6.34328	294.787	0.000119844	3.42305e-05	12.1627	2885	0	0.7535	43.3543	1.1623	0.719068	1.87874	0.5393	2.13999
HER2-							0.0291656	1609	0.029415	359	0.952437	0.478244	1.8968	0.889729	1.41073	1.00423	1.98178	0.864812	0.237577	3.14803	0.825611	0.932447	16.317	0.0381897	1007	0.0664939	82	1.21445	0.385039	3.83047	0.740259	0.446362	0.185296	1.07525	69.4982	8.81691	547.811	5.66457e-05	2.64014e-06	10.1493	2616	0	0.7221	26.4664	1.01572	0.562624	1.83372	0.9588	2.9719
PR+	4	100571747	rs72908746		G	A	0.0553565	1505	0.0599431	255	1.04772	0.615793	1.78262	0.863489	1.21617	0.810494	1.8249	1.81976	0.560859	5.90436	0.318764	0.477435	24.1116	0.0492568	989	0.0948828	64	5.82563	2.5361	13.382	3.27729e-05	1.05168	0.448147	2.46803	0.0141476	3.38155e-05	5.91901	0.166778	0.000129707	10.9377	2494	91.4	0.0006565	35.0493	1.72306	1.10102	2.69651	0.01725	1.52318
HER2-	4	100576651	rs6858700		A	G	0.132574	1609	0.141596	359	1.21852	0.856053	1.73447	0.272562	1.43735	0.975114	2.1187	0.903651	0.383391	2.1299	0.816848	0.533123	60.5657	0.110504	1007	0.158402	82	3.58318	1.89906	6.76082	8.14915e-05	1.14242	0.474835	2.74859	0.23687	0.0385838	1.45417	0.119809	0.000420981	21.4258	2616	88.2	0.003613	81.9915	1.57208	1.15476	2.14021	0.004056	0.707725
ER-	10	135355763	rs79865122	CYP2E1	C	G	0.968946	1499	0.934175	249	0.214	0.115	0.396	9.91e-07	0.512392	0.345511	0.755306	15.98	1.37855	178.419	0.02664	3.74e-06	18.2514	0.962361	949	0.961458	24	3.27546	0.149421	71.8014	0.451331	0.598443	0.174664	2.05043	2.87115	0.000148978	55333.9	0.83404	0.674915	1.60972	1499	0	1	18.25	0.214	0.115	0.396	9.91e-07	15.9794
PR-							0.966739	1547	0.939232	297	0.273	0.151	0.495	1.87e-05	0.583921	0.403573	0.8401	5.2976	0.887567	30.7667	0.06738	9.52e-05	20.2059	0.963214	971	0.97988	46	9.57466	0.315015	291.015	0.194673	1.22864	0.418948	3.6032	1.77967	3.01523e-05	105040	0.918088	0.373437	1.64145	1547	0	1	20.2059	0.273	0.151	0.495	1.87e-05	5.29784
TripleNeg							0.962	1392	0.932683	142	0.23	0.11	0.48	0.000114793	0.525409	0.318776	0.859384	10.0785	0.607836	160.08	0.106847	0.000487229	10.6273	0.96208	941	0.944469	16													1.51888	1392	0	1	10.63	0.23	0.11	0.48	0.000114793	10.0785
TripleNeg	12	111705893	rs3858704	ALDH2	A	G	0.27391	1392	0.251725	142	0.575925	0.366057	0.899852	0.01701	21.8568	5.59081	83.683	0.159347	0.0635606	0.393905	8.9744e-05	0.000417545	34.8782																		1392	0	1	34.8782	0.575912	0.366062	0.906062	0.01701	0.16
Multiple-testing corrected statistically significant results are shown in bold
[truncated: 4 more columns]

## Sheet: ST3. Significance Thresholds
Supplementary Table 2. Statistical Significance Thresholds by Phase in AMBER.
Gene Region	# Indepent Loci Phase 1	Phase 1 threshold	#Independent Loci Phase 2	Phase 2 threshold	# Independent Loci Meta-analysis	Meta-analysis threshold
chr 4	736	6.79e-05	379	0.000132	334	0.000149701
chr 9	647	7.73e-05	255	0.000196	253	0.000197628
chr 10	406	0.000123	255	0.000196	178	0.000280899
chr 12	503	9.94e-05	208	0.00024	209	0.000239234
